# Supplementary material for: Effects of dietary methionine and cysteine restriction on plasma biomarkers, serum fibroblast growth factor 21, and adipose tissue gene expression in women with overweight or obesity: a double-blind randomized controlled pilot study
Source: J Transl Med. 2020 Mar 11;18:122. doi: 10.1186/s12967-020-02288-x (PMC7065370; doi:10.1186/s12967-020-02288-x)
Supplement: Supplementary file 5 — Additional file 5. Spearman’s rank correlation coefficients and 95% confidence intervals between sulfur amino acids and related intermediates. [file 12967_2020_2288_MOESM5_ESM.xlsx]

## Sheet: Additional file X
Additional File 5. Spearman's rank correlation coefficients and 95% confidence intervals between sulfur amino acids and related intermediates
Amino Acid	Methionine	SAM	SAH	Total homocysteine	Free homocysteine	Free reduced homocysteine	Homocystine	Protein-bound homocysteine	Cystathionine	Total cysteine	Free cysteine	Free reduced cysteine	Cystine	Protein-bound cysteine	Total GSH	Free GSH	GSH	GSSG	Protein-bound GSH
SAM	0.15 (-0.31, 0.56)
SAH	-0.01 (-0.45, 0.43)	0.59 (0.2, 0.82)
Total homocysteine	-0.59 (-0.82, -0.21)	-0.06 (-0.49, 0.4)	0.15 (-0.31, 0.56)
Free homocysteine	-0.4 (-0.72, 0.05)	-0.07 (-0.5, 0.38)	0.14 (-0.32, 0.55)	0.91 (0.79, 0.97)
Free reduced homocysteine	-0.4 (-0.71, 0.06)	-0.28 (-0.64, 0.19)	-0.13 (-0.54, 0.33)	0.6 (0.22, 0.82)	0.59 (0.21, 0.82)
Homocystine	-0.42 (-0.73, 0.02)	-0.12 (-0.53, 0.34)	0.04 (-0.41, 0.47)	0.93 (0.83, 0.97)	0.95 (0.87, 0.98)	0.65 (0.29, 0.85)
Protein-bound homocysteine	-0.66 (-0.86, -0.31)	-0.06 (-0.49, 0.39)	0.14 (-0.32, 0.55)	0.98 (0.95, 0.99)	0.85 (0.65, 0.94)	0.6 (0.22, 0.83)	0.87 (0.7, 0.95)
Cystathionine	-0.07 (-0.5, 0.38)	0.03 (-0.42, 0.46)	0.2 (-0.26, 0.59)	-0.11 (-0.53, 0.35)	-0.16 (-0.56, 0.31)	-0.15 (-0.55, 0.32)	-0.22 (-0.6, 0.25)	-0.11 (-0.53, 0.35)
Total cysteine	-0.25 (-0.62, 0.22)	0.38 (-0.07, 0.71)	0.49 (0.06, 0.77)	0.42 (-0.03, 0.73)	0.44 (-0.01, 0.74)	0.13 (-0.33, 0.54)	0.27 (-0.19, 0.64)	0.43 (-0.01, 0.73)	0.02 (-0.43, 0.46)
Free cysteine	0.06 (-0.39, 0.49)	0.32 (-0.15, 0.67)	0.6 (0.21, 0.82)	0.04 (-0.41, 0.48)	0.2 (-0.26, 0.59)	-0.18 (-0.58, 0.28)	-0.04 (-0.47, 0.41)	0.01 (-0.43, 0.45)	0.31 (-0.16, 0.66)	0.54 (0.13, 0.8)
Free reduced cysteine	0.26 (-0.21, 0.63)	-0.02 (-0.45, 0.43)	0.09 (-0.37, 0.51)	-0.12 (-0.53, 0.34)	0.04 (-0.41, 0.47)	0.34 (-0.12, 0.68)	-0.08 (-0.51, 0.37)	-0.15 (-0.56, 0.31)	-0.17 (-0.57, 0.29)	0.12 (-0.34, 0.53)	0.43 (-0.02, 0.73)
Cystine	0.44 (0, 0.74)	0.24 (-0.23, 0.62)	0.16 (-0.3, 0.56)	-0.01 (-0.45, 0.44)	0.15 (-0.31, 0.55)	0.15 (-0.31, 0.56)	0 (-0.44, 0.44)	-0.05 (-0.48, 0.41)	-0.21 (-0.59, 0.26)	0.54 (0.13, 0.8)	0.43 (-0.02, 0.73)	0.63 (0.26, 0.84)
Protein-bound cysteine	-0.33 (-0.67, 0.13)	0.33 (-0.13, 0.67)	0.27 (-0.2, 0.63)	0.42 (-0.02, 0.73)	0.38 (-0.08, 0.7)	0.25 (-0.22, 0.62)	0.3 (-0.17, 0.66)	0.46 (0.02, 0.75)	-0.14 (-0.55, 0.32)	0.86 (0.68, 0.94)	0.09 (-0.37, 0.51)	-0.06 (-0.49, 0.39)	0.4 (-0.05, 0.71)
Total GSH	0.23 (-0.24, 0.61)	-0.16 (-0.56, 0.3)	-0.03 (-0.47, 0.42)	-0.21 (-0.6, 0.25)	-0.12 (-0.53, 0.34)	-0.26 (-0.63, 0.21)	-0.12 (-0.54, 0.34)	-0.22 (-0.6, 0.25)	0.09 (-0.37, 0.51)	0.01 (-0.43, 0.45)	-0.11 (-0.53, 0.35)	-0.24 (-0.62, 0.22)	-0.14 (-0.55, 0.33)	0.08 (-0.38, 0.5)
Free GSH	0.23 (-0.23, 0.61)	-0.26 (-0.63, 0.2)	-0.06 (-0.49, 0.39)	-0.23 (-0.61, 0.23)	-0.07 (-0.5, 0.39)	-0.36 (-0.69, 0.1)	-0.07 (-0.5, 0.39)	-0.23 (-0.61, 0.23)	0.09 (-0.37, 0.51)	-0.18 (-0.57, 0.29)	0.07 (-0.39, 0.5)	-0.38 (-0.71, 0.07)	-0.27 (-0.64, 0.2)	-0.25 (-0.62, 0.22)	0.52 (0.1, 0.78)
GSH	0.44 (0, 0.74)	0.04 (-0.41, 0.48)	0.11 (-0.35, 0.53)	-0.39 (-0.71, 0.07)	-0.2 (-0.59, 0.27)	-0.59 (-0.82, -0.2)	-0.23 (-0.61, 0.24)	-0.43 (-0.73, 0.02)	0.22 (-0.24, 0.61)	-0.11 (-0.53, 0.35)	0.14 (-0.32, 0.55)	-0.32 (-0.67, 0.15)	-0.18 (-0.58, 0.28)	-0.17 (-0.57, 0.3)	0.68 (0.33, 0.86)	0.78 (0.52, 0.91)
GSSG	0.09 (-0.37, 0.51)	-0.3 (-0.65, 0.17)	-0.27 (-0.63, 0.2)	-0.25 (-0.62, 0.22)	-0.16 (-0.56, 0.31)	-0.2 (-0.59, 0.26)	-0.06 (-0.49, 0.4)	-0.25 (-0.62, 0.22)	0.21 (-0.26, 0.59)	-0.27 (-0.63, 0.2)	-0.22 (-0.6, 0.25)	-0.52 (-0.78, -0.1)	-0.4 (-0.71, 0.06)	-0.19 (-0.58, 0.28)	0.41 (-0.04, 0.72)	0.75 (0.45, 0.89)	0.61 (0.23, 0.83)
Protein-bound GSH	0.01 (-0.44, 0.45)	0.32 (-0.15, 0.67)	0.23 (-0.24, 0.61)	0.1 (-0.36, 0.52)	0.09 (-0.37, 0.51)	0.12 (-0.34, 0.53)	0.05 (-0.4, 0.48)	0.09 (-0.36, 0.52)	0.03 (-0.42, 0.47)	0.4 (-0.05, 0.72)	-0.11 (-0.53, 0.35)	0 (-0.44, 0.44)	0.21 (-0.25, 0.6)	0.58 (0.19, 0.81)	0.55 (0.15, 0.8)	-0.29 (-0.65, 0.18)	0.08 (-0.37, 0.51)	-0.18 (-0.57, 0.29)
Taurine	0.34 (-0.12, 0.68)	0.23 (-0.24, 0.61)	-0.02 (-0.46, 0.42)	-0.03 (-0.47, 0.42)	0.14 (-0.33, 0.55)	-0.05 (-0.48, 0.4)	0 (-0.45, 0.44)	-0.06 (-0.49, 0.39)	-0.39 (-0.71, 0.07)	0.53 (0.11, 0.79)	0.17 (-0.3, 0.57)	0.34 (-0.13, 0.68)	0.65 (0.3, 0.85)	0.58 (0.18, 0.81)	0.31 (-0.16, 0.66)	-0.13 (-0.54, 0.33)	0.14 (-0.32, 0.55)	-0.2 (-0.59, 0.27)	0.56 (0.16, 0.8)
Abbreviations: SAM, S-adenosylmethionine, SAH, S-adenosylhomocysteine; GSH, glutathione; GSSG, oxidized glutathione.
